# Supplementary material for: Characterization of S40-like proteins and their roles in response to environmental cues and leaf senescence in rice
Source: BMC Plant Biol. 2019 May 2;19:174. doi: 10.1186/s12870-019-1767-1 (PMC6498481; doi:10.1186/s12870-019-1767-1)
Supplement: Supplementary file 1 — Table S1. Primers used for semi qRT-PCR for expression analysis of OsS40 genes. Table S2. Primers used for qRT-PCR for expression analysis of OsS40 genes. Table S3. Primers used for systemic subcellular localization assays. (ZIP 244 kb) [file 12870_2019_1767_MOESM1_ESM.zip]

Archive with 3 entries (3 files):
- Additional file 1 Table S1.docx
- Additional file 1 Table S2.docx
- Additional file 1 Table S3.docx
